# Supplementary material for: Valorization of Biomasses from Energy Crops for the Discovery of Novel Thermophilic Glycoside Hydrolases through Metagenomic Analysis
Source: Int J Mol Sci. 2022 Sep 10;23(18):10505. doi: 10.3390/ijms231810505 (PMC9505709; doi:10.3390/ijms231810505)
Supplement: Supplementary file 1 [file ijms-23-10505-s001.zip]

Archive with 2 entries (2 files):
- Iacono et al_IJMS-1883995_Supplementary figures.pdf
- Iacono et al_IJMS_supplementary tables.pdf
